# Supplementary material for: Amphiphilic Anionic Oligomer-Stabilized Calcium Phosphate Nanoparticles with Prospects in siRNA Delivery via Convection-Enhanced Delivery
Source: Pharmaceutics. 2022 Jan 29;14(2):326. doi: 10.3390/pharmaceutics14020326 (PMC8877163; doi:10.3390/pharmaceutics14020326)
Supplement: Supplementary file 1 [file pharmaceutics-14-00326-s001.zip]

Archive with 1 entries (1 files):
- pharmaceutics-1537777-supplementary.pdf
